# Supplementary material for: Development of Fragment-Based Inhibitors of the Bacterial Deacetylase LpxC with Low Nanomolar Activity
Source: J Med Chem. 2024 Sep 20;67(19):17363–91. doi: 10.1021/acs.jmedchem.4c01262 (PMC11472313; doi:10.1021/acs.jmedchem.4c01262)
Supplement: Supplementary file 1 — jm4c01262_si_001.csv [file jm4c01262_si_001.csv]

compound	SMILES	E. coli LpxC C63A Ki [nM]	P. aeruginosa LpxC C63A Ki [nM]	LasB IC50 [µM]
15	CC(C)(C)[Si](C1=CC=CC=C1)(C2=CC=CC=C2)OC[C@@H]3CO3
16	O[C@H](CO[Si](C1=CC=CC=C1)(C(C)(C)C)C2=CC=CC=C2)COCC3=CC=CC=C3
17	OC[C@@H](OCC1=CC=C(I)C=C1)COCC2=CC=CC=C2
(S)-18	IC(C=C1)=CC=C1CO[C@H](C(OC)=O)COCC2=CC=CC=C2
(S)-19	O=C(OC)[C@@H](OCC1=CC=C(C#CC2=CC=C(CN3CCOCC3)C=C2)C=C1)COCC4=CC=CC=C4
(S)-11a	O=C(NO)[C@@H](OCC1=CC=C(C#CC2=CC=C(CN3CCOCC3)C=C2)C=C1)COCC4=CC=CC=C4	606 ± 356	725 ± 335	14.3 ± 0.9
21	CC(O1)(C)O[C@H]([C@H]2COC(C)(C)O2)[C@H]1[C@H]3COC(C)(C)O3
22	O[C@@H]([C@@H]1[C@@H]([C@H](O)CO)OC(C)(C)O1)CO
23	O[C@@H]([C@@H]1[C@@H]([C@H](O)COCC2=CC=CC=C2)OC(C)(C)O1)COCC3=CC=CC=C3
24	CC(O1)(C)O[C@H]([C@H](OCC2=CC=C(I)C=C2)COCC3=CC=CC=C3)[C@H]1[C@H](OCC4=CC=C(I)C=C4)COCC5=CC=CC=C5
25	O[C@@H]([C@@H]([C@@H](COCC1=CC=CC=C1)OCC2=CC=C(I)C=C2)O)[C@H](OCC3=CC=C(I)C=C3)COCC4=CC=CC=C4
(R)-18	IC(C=C1)=CC=C1CO[C@@H](C(OC)=O)COCC2=CC=CC=C2
(R)-19	O=C(OC)[C@H](OCC1=CC=C(C#CC2=CC=C(CN3CCOCC3)C=C2)C=C1)COCC4=CC=CC=C4
(R)-11a	O=C(NO)[C@H](OCC1=CC=C(C#CC2=CC=C(CN3CCOCC3)C=C2)C=C1)COCC4=CC=CC=C4	3620 ± 640
26	O[C@H](CO[Si](C1=CC=CC=C1)(C2=CC=CC=C2)C(C)(C)C)CN=[N+]=[N-]
27	OC[C@@H](OCC1=CC=C(I)C=C1)CN=[N+]=[N-]
(S)-28	IC(C=C1)=CC=C1CO[C@H](C(OC)=O)CN=[N+]=[N-]
29	O[C@@H]([C@@H]1[C@@H]([C@H](O)COS(C2=CC=C(C)C=C2)(=O)=O)OC(C)(C)O1)COS(C3=CC=C(C)C=C3)(=O)=O
30	O[C@@H]([C@@H]1[C@@H]([C@H](O)CN=[N+]=[N-])OC(C)(C)O1)CN=[N+]=[N-]
31	CC(O1)(C)O[C@H]([C@H](OCC2=CC=C(I)C=C2)CN=[N+]=[N-])[C@H]1[C@H](OCC3=CC=C(I)C=C3)CN=[N+]=[N-]
32	O[C@@H]([C@@H]([C@@H](CN=[N+]=[N-])OCC1=CC=C(I)C=C1)O)[C@H](OCC2=CC=C(I)C=C2)CN=[N+]=[N-]
(R)-28	IC(C=C1)=CC=C1CO[C@@H](C(OC)=O)CN=[N+]=[N-]
(S)-33	IC(C=C1)=CC=C1CO[C@H](C(OC)=O)CNCC2=CC=CC=C2
(R)-33	IC(C=C1)=CC=C1CO[C@@H](C(OC)=O)CNCC2=CC=CC=C2
(S)-34	O=C(OC)[C@@H](OCC1=CC=C(C#CC2=CC=C(CN3CCOCC3)C=C2)C=C1)CNCC4=CC=CC=C4
(R)-34	O=C(OC)[C@H](OCC1=CC=C(C#CC2=CC=C(CN3CCOCC3)C=C2)C=C1)CNCC4=CC=CC=C4
(S)-12a	O=C(NO)[C@@H](OCC1=CC=C(C#CC2=CC=C(CN3CCOCC3)C=C2)C=C1)CNCC4=CC=CC=C4	4590 ± 1260	862 ± 70	21.9 ± 1.2
(R)-12a	O=C(NO)[C@H](OCC1=CC=C(C#CC2=CC=C(CN3CCOCC3)C=C2)C=C1)CNCC4=CC=CC=C4	5900 ± 2020
(S)-35	IC(C=C1)=CC=C1CO[C@H](C(OC)=O)CN(CC2=CC=CC=C2)CC3=CC=CC=C3
(R)-35	IC(C=C1)=CC=C1CO[C@@H](C(OC)=O)CN(CC2=CC=CC=C2)CC3=CC=CC=C3
(S)-36	O=C(OC)[C@@H](OCC1=CC=C(C#CC2=CC=C(CN3CCOCC3)C=C2)C=C1)CN(CC4=CC=CC=C4)CC5=CC=CC=C5
(R)-36	O=C(OC)[C@H](OCC1=CC=C(C#CC2=CC=C(CN3CCOCC3)C=C2)C=C1)CN(CC4=CC=CC=C4)CC5=CC=CC=C5
(S)-37	O=C(NO)[C@@H](OCC1=CC=C(C#CC2=CC=C(CN3CCOCC3)C=C2)C=C1)CN(CC4=CC=CC=C4)CC5=CC=CC=C5	>2540	>3250
(R)-37	O=C(NO)[C@H](OCC1=CC=C(C#CC2=CC=C(CN3CCOCC3)C=C2)C=C1)CN(CC4=CC=CC=C4)CC5=CC=CC=C5	>2540
(S)-38a	IC(C=C1)=CC=C1CO[C@H](C(OC)=O)CNC(C2=CC=CC=C2)=O
(R)-38a	IC(C=C1)=CC=C1CO[C@@H](C(OC)=O)CNC(C2=CC=CC=C2)=O
(S)-38b	IC(C=C1)=CC=C1CO[C@H](C(OC)=O)CNC(C2=CC=C(C3=CC=CC=C3)C=C2)=O
(R)-38b	IC(C=C1)=CC=C1CO[C@@H](C(OC)=O)CNC(C2=CC=C(C3=CC=CC=C3)C=C2)=O
(S)-38c	IC(C=C1)=CC=C1CO[C@H](C(OC)=O)CNC(C2=CC=CC(C3=CC=CC=C3)=C2)=O
(R)-38c	IC(C=C1)=CC=C1CO[C@@H](C(OC)=O)CNC(C2=CC=CC(C3=CC=CC=C3)=C2)=O
(S)-38d	IC(C=C1)=CC=C1CO[C@H](C(OC)=O)CNC(C2=CC=C(OC3=CC=CC=C3)C=C2)=O
(R)-38d	IC(C=C1)=CC=C1CO[C@@H](C(OC)=O)CNC(C2=CC=C(OC3=CC=CC=C3)C=C2)=O
(S)-38e	IC(C=C1)=CC=C1CO[C@H](C(OC)=O)CNC(C2=CC=C(C=CC=C3)C3=N2)=O
(R)-38e	IC(C=C1)=CC=C1CO[C@@H](C(OC)=O)CNC(C2=CC=C(C=CC=C3)C3=N2)=O
(S)-38f	IC(C=C1)=CC=C1CO[C@H](C(OC)=O)CNC(C2=CN=C(C=CC=C3)C3=C2)=O
(R)-38f	IC(C=C1)=CC=C1CO[C@@H](C(OC)=O)CNC(C2=CN=C(C=CC=C3)C3=C2)=O
(S)-38g	IC(C=C1)=CC=C1CO[C@H](C(OC)=O)CNC(C2=CC3=C(C=CC=C3)N2)=O
(R)-38g	IC(C=C1)=CC=C1CO[C@@H](C(OC)=O)CNC(C2=CC3=C(C=CC=C3)N2)=O
(S)-38h	IC(C=C1)=CC=C1CO[C@H](C(OC)=O)CNC(C2=CNC3=C2C=CC=C3)=O
(R)-38h	IC(C=C1)=CC=C1CO[C@@H](C(OC)=O)CNC(C2=CNC3=C2C=CC=C3)=O
(S)-38i	IC(C=C1)=CC=C1CO[C@H](C(OC)=O)CNC(C2=C(C=CN3)C3=CC=C2)=O
(S)-38j	IC(C=C1)=CC=C1CO[C@H](C(OC)=O)CNC(C2=CC(C=CN3)=C3C=C2)=O
(R)-38j	IC(C=C1)=CC=C1CO[C@@H](C(OC)=O)CNC(C2=CC(C=CN3)=C3C=C2)=O
(S)-38k	IC(C=C1)=CC=C1CO[C@H](C(OC)=O)CNC(C2=CC=CN2)=O
(S)-38l	IC(C=C1)=CC=C1CO[C@H](C(OC)=O)CNC(C2=NNC=C2)=O
(S)-38m	IC(C=C1)=CC=C1CO[C@H](C(OC)=O)CNC(C2=CC(C3=CC=CC=C3)=NN2)=O
(R)-38m	IC(C=C1)=CC=C1CO[C@@H](C(OC)=O)CNC(C2=CC(C3=CC=CC=C3)=NN2)=O
(S)-38n	IC(C=C1)=CC=C1CO[C@H](C(OC)=O)CNC(C2=C(C)ON=C2C)=O
(R)-38n	IC(C=C1)=CC=C1CO[C@@H](C(OC)=O)CNC(C2=C(C)ON=C2C)=O
(S)-39a	O=C(OC)[C@@H](OCC1=CC=C(C#CC2=CC=C(CN3CCOCC3)C=C2)C=C1)CNC(C4=CC=CC=C4)=O
(R)-39a	O=C(OC)[C@H](OCC1=CC=C(C#CC2=CC=C(CN3CCOCC3)C=C2)C=C1)CNC(C4=CC=CC=C4)=O
(S)-39b	O=C(OC)[C@@H](OCC1=CC=C(C#CC2=CC=C(CN3CCOCC3)C=C2)C=C1)CNC(C4=CC=C(C5=CC=CC=C5)C=C4)=O
(R)-39b	O=C(OC)[C@H](OCC1=CC=C(C#CC2=CC=C(CN3CCOCC3)C=C2)C=C1)CNC(C4=CC=C(C5=CC=CC=C5)C=C4)=O
(S)-39c	O=C(OC)[C@@H](OCC1=CC=C(C#CC2=CC=C(CN3CCOCC3)C=C2)C=C1)CNC(C4=CC=CC(C5=CC=CC=C5)=C4)=O
(R)-39c	O=C(OC)[C@H](OCC1=CC=C(C#CC2=CC=C(CN3CCOCC3)C=C2)C=C1)CNC(C4=CC=CC(C5=CC=CC=C5)=C4)=O
(S)-39d	O=C(OC)[C@@H](OCC1=CC=C(C#CC2=CC=C(CN3CCOCC3)C=C2)C=C1)CNC(C4=CC=C(OC5=CC=CC=C5)C=C4)=O
(R)-39d	O=C(OC)[C@H](OCC1=CC=C(C#CC2=CC=C(CN3CCOCC3)C=C2)C=C1)CNC(C4=CC=C(OC5=CC=CC=C5)C=C4)=O
(S)-39e	O=C(OC)[C@@H](OCC1=CC=C(C#CC2=CC=C(CN3CCOCC3)C=C2)C=C1)CNC(C4=CC=C(C=CC=C5)C5=N4)=O
(R)-39e	O=C(OC)[C@H](OCC1=CC=C(C#CC2=CC=C(CN3CCOCC3)C=C2)C=C1)CNC(C4=CC=C(C=CC=C5)C5=N4)=O
(S)-39f	O=C(OC)[C@@H](OCC1=CC=C(C#CC2=CC=C(CN3CCOCC3)C=C2)C=C1)CNC(C4=CN=C(C=CC=C5)C5=C4)=O
(R)-39f	O=C(OC)[C@H](OCC1=CC=C(C#CC2=CC=C(CN3CCOCC3)C=C2)C=C1)CNC(C4=CN=C(C=CC=C5)C5=C4)=O
(S)-39g	O=C(OC)[C@@H](OCC1=CC=C(C#CC2=CC=C(CN3CCOCC3)C=C2)C=C1)CNC(C4=CC5=C(C=CC=C5)N4)=O
(R)-39g	O=C(OC)[C@H](OCC1=CC=C(C#CC2=CC=C(CN3CCOCC3)C=C2)C=C1)CNC(C4=CC5=C(C=CC=C5)N4)=O
(S)-39h	O=C(OC)[C@@H](OCC1=CC=C(C#CC2=CC=C(CN3CCOCC3)C=C2)C=C1)CNC(C4=CNC5=C4C=CC=C5)=O
(R)-39h	O=C(OC)[C@H](OCC1=CC=C(C#CC2=CC=C(CN3CCOCC3)C=C2)C=C1)CNC(C4=CNC5=C4C=CC=C5)=O
(S)-39i	O=C(OC)[C@@H](OCC1=CC=C(C#CC2=CC=C(CN3CCOCC3)C=C2)C=C1)CNC(C4=C(C=CN5)C5=CC=C4)=O
(S)-39j	O=C(OC)[C@@H](OCC1=CC=C(C#CC2=CC=C(CN3CCOCC3)C=C2)C=C1)CNC(C4=CC(C=CN5)=C5C=C4)=O
(R)-39j	O=C(OC)[C@H](OCC1=CC=C(C#CC2=CC=C(CN3CCOCC3)C=C2)C=C1)CNC(C4=CC(C=CN5)=C5C=C4)=O
(S)-39k	O=C(OC)[C@@H](OCC1=CC=C(C#CC2=CC=C(CN3CCOCC3)C=C2)C=C1)CNC(C4=CC=CN4)=O
(S)-39l	O=C(OC)[C@@H](OCC1=CC=C(C#CC2=CC=C(CN3CCOCC3)C=C2)C=C1)CNC(C4=NNC=C4)=O
(S)-39m	O=C(OC)[C@@H](OCC1=CC=C(C#CC2=CC=C(CN3CCOCC3)C=C2)C=C1)CNC(C4=CC(C5=CC=CC=C5)=NN4)=O
(R)-39m	O=C(OC)[C@H](OCC1=CC=C(C#CC2=CC=C(CN3CCOCC3)C=C2)C=C1)CNC(C4=CC(C5=CC=CC=C5)=NN4)=O
(S)-39n	O=C(OC)[C@@H](OCC1=CC=C(C#CC2=CC=C(CN3CCOCC3)C=C2)C=C1)CNC(C4=C(C)ON=C4C)=O
(R)-39n	O=C(OC)[C@H](OCC1=CC=C(C#CC2=CC=C(CN3CCOCC3)C=C2)C=C1)CNC(C4=C(C)ON=C4C)=O
(S)-13a	O=C(NO)[C@@H](OCC1=CC=C(C#CC2=CC=C(CN3CCOCC3)C=C2)C=C1)CNC(C4=CC=CC=C4)=O	149 ± 56	58.2 ± 0.1
(R)-13a	O=C(NO)[C@H](OCC1=CC=C(C#CC2=CC=C(CN3CCOCC3)C=C2)C=C1)CNC(C4=CC=CC=C4)=O	2560 ± 1080
(S)-13b	O=C(NO)[C@@H](OCC1=CC=C(C#CC2=CC=C(CN3CCOCC3)C=C2)C=C1)CNC(C4=CC=C(C5=CC=CC=C5)C=C4)=O	>2540
(R)-13b	O=C(NO)[C@H](OCC1=CC=C(C#CC2=CC=C(CN3CCOCC3)C=C2)C=C1)CNC(C4=CC=C(C5=CC=CC=C5)C=C4)=O	>2540
(S)-13c	O=C(NO)[C@@H](OCC1=CC=C(C#CC2=CC=C(CN3CCOCC3)C=C2)C=C1)CNC(C4=CC=CC(C5=CC=CC=C5)=C4)=O	41.5 ± 5.7	149 ± 14
(R)-13c	O=C(NO)[C@H](OCC1=CC=C(C#CC2=CC=C(CN3CCOCC3)C=C2)C=C1)CNC(C4=CC=CC(C5=CC=CC=C5)=C4)=O	>2540
(S)-13d	O=C(NO)[C@@H](OCC1=CC=C(C#CC2=CC=C(CN3CCOCC3)C=C2)C=C1)CNC(C4=CC=C(OC5=CC=CC=C5)C=C4)=O	323 ± 126	196 ± 18
(R)-13d	O=C(NO)[C@H](OCC1=CC=C(C#CC2=CC=C(CN3CCOCC3)C=C2)C=C1)CNC(C4=CC=C(OC5=CC=CC=C5)C=C4)=O	>2540
(S)-13e	O=C(NO)[C@@H](OCC1=CC=C(C#CC2=CC=C(CN3CCOCC3)C=C2)C=C1)CNC(C4=CC=C(C=CC=C5)C5=N4)=O	377 ± 83	168 ± 8
(R)-13e	O=C(NO)[C@H](OCC1=CC=C(C#CC2=CC=C(CN3CCOCC3)C=C2)C=C1)CNC(C4=CC=C(C=CC=C5)C5=N4)=O	>2540
(S)-13f	O=C(NO)[C@@H](OCC1=CC=C(C#CC2=CC=C(CN3CCOCC3)C=C2)C=C1)CNC(C4=CN=C(C=CC=C5)C5=C4)=O	117 ± 21	91.1 ± 17.5
(R)-13f	O=C(NO)[C@H](OCC1=CC=C(C#CC2=CC=C(CN3CCOCC3)C=C2)C=C1)CNC(C4=CN=C(C=CC=C5)C5=C4)=O	>2540
(S)-13g	O=C(NO)[C@@H](OCC1=CC=C(C#CC2=CC=C(CN3CCOCC3)C=C2)C=C1)CNC(C4=CC5=C(C=CC=C5)N4)=O	87.0 ± 58.5	46.0 ± 16.4
(R)-13g	O=C(NO)[C@H](OCC1=CC=C(C#CC2=CC=C(CN3CCOCC3)C=C2)C=C1)CNC(C4=CC5=C(C=CC=C5)N4)=O	>2540
(S)-13h	O=C(NO)[C@@H](OCC1=CC=C(C#CC2=CC=C(CN3CCOCC3)C=C2)C=C1)CNC(C4=CNC5=C4C=CC=C5)=O	10.7 ± 1.2	5.91 ± 1.47
(R)-13h	O=C(NO)[C@H](OCC1=CC=C(C#CC2=CC=C(CN3CCOCC3)C=C2)C=C1)CNC(C4=CNC5=C4C=CC=C5)=O	1580 ± 216	631 ± 198
(S)-13i	O=C(NO)[C@@H](OCC1=CC=C(C#CC2=CC=C(CN3CCOCC3)C=C2)C=C1)CNC(C4=C(C=CN5)C5=CC=C4)=O	15.3 ± 3.6	10.3 ± 2.0
(S)-13j	O=C(NO)[C@@H](OCC1=CC=C(C#CC2=CC=C(CN3CCOCC3)C=C2)C=C1)CNC(C4=CC(C=CN5)=C5C=C4)=O	9.45 ± 1.01	5.58 ± 0.53
(R)-13j	O=C(NO)[C@H](OCC1=CC=C(C#CC2=CC=C(CN3CCOCC3)C=C2)C=C1)CNC(C4=CC(C=CN5)=C5C=C4)=O	1150 ± 317
(S)-13k	O=C(NO)[C@@H](OCC1=CC=C(C#CC2=CC=C(CN3CCOCC3)C=C2)C=C1)CNC(C4=CC=CN4)=O	97.1 ± 9.4	29.0 ± 7.6
(S)-13l	O=C(NO)[C@@H](OCC1=CC=C(C#CC2=CC=C(CN3CCOCC3)C=C2)C=C1)CNC(C4=NNC=C4)=O	80.9 ± 9.0	18.0 ± 2.9
(S)-13m	O=C(NO)[C@@H](OCC1=CC=C(C#CC2=CC=C(CN3CCOCC3)C=C2)C=C1)CNC(C4=CC(C5=CC=CC=C5)=NN4)=O	85.2 ± 21.7	41.9 ± 18.5
(R)-13m	O=C(NO)[C@H](OCC1=CC=C(C#CC2=CC=C(CN3CCOCC3)C=C2)C=C1)CNC(C4=CC(C5=CC=CC=C5)=NN4)=O	>2540
(S)-13n	O=C(NO)[C@@H](OCC1=CC=C(C#CC2=CC=C(CN3CCOCC3)C=C2)C=C1)CNC(C4=C(C)ON=C4C)=O	127 ± 40	80.4 ± 9.7	1.80 ± 0.15
(R)-13n	O=C(NO)[C@H](OCC1=CC=C(C#CC2=CC=C(CN3CCOCC3)C=C2)C=C1)CNC(C4=C(C)ON=C4C)=O	>2540
